# Supplementary material for: Bictegravir/Tenofovir Alafenamide/Emtricitabine: A Real-Life Experience in People Living with HIV (PLWH)
Source: Infect Dis Rep. 2023 Dec 11;15(6):766–77. doi: 10.3390/idr15060069 (PMC10742537; doi:10.3390/idr15060069)
Supplement: Supplementary file 1 [file idr-15-00069-s001.zip]

Archive with 1 entries (1 files):
- idr-2620345-supplementary.pdf
